# Supplementary material for: Recommendations on Sexuality and Intimacy After Burn Injuries
Source: Eur Burn J. 2026 May 12;7(2):26. doi: 10.3390/ebj7020026 (PMC13214789; doi:10.3390/ebj7020026)
Supplement: Supplementary file 1 [file ebj-07-00026-s001.zip]

Archive with 2 entries (2 files):
- Supplementary Materials S1 Information folder for patients 10032026.pdf
- Supplementary Materials S2 Information poster for Health Care Clinicians 10032026.pdf
